# Supplementary material for: CrossFit®: ‘Unknowable’ or Predictable?—A Systematic Review on Predictors of CrossFit® Performance
Source: Sports (Basel). 2023 May 30;11(6):112. doi: 10.3390/sports11060112 (PMC10304543; doi:10.3390/sports11060112)
Supplement: Supplementary file 1 [file sports-11-00112-s001.zip]

Archive with 1 entries (1 files):
- sports-2402620-supplementary.pdf
